# Supplementary material for: Fluid Resuscitation and Initial Management in Patients Presenting with Sepsis in the General Ward
Source: Life (Basel). 2025 Jan 18;15(1):124. doi: 10.3390/life15010124 (PMC11767154; doi:10.3390/life15010124)
Supplement: Supplementary file 1 [file life-15-00124-s001.zip]

Archive with 1 entries (1 files):
- life-3386319-supplementary.pdf
